# Supplementary material for: Two-Year Clinical Outcomes of Transvaginal Radiofrequency Ablation for Symptomatic Uterine Fibroids: A Retrospective Observational Study
Source: J Clin Med. 2026 Feb 14;15(4):1518. doi: 10.3390/jcm15041518 (PMC12942411; doi:10.3390/jcm15041518)
Supplement: Supplementary file 1 [file jcm-15-01518-s001.zip]

Archive with 1 entries (1 files):
- jcm-4084430-supplementary.pdf
